# Supplementary material for: Driving Effects of Large-Scale Sand Mining Activities on Bacterial Communities in Subtropical River Sediments—A Case Study of the Jialing River
Source: Microorganisms. 2025 Aug 27;13(9):1998. doi: 10.3390/microorganisms13091998 (PMC12471679; doi:10.3390/microorganisms13091998)
Supplement: Supplementary file 1 [file microorganisms-13-01998-s001.zip]

Archive with 1 entries (1 files):
- microorganisms-3802553-supplementary.pdf
